# Supplementary material for: Geminivirus-Mediated Genome Editing in Potato (Solanum tuberosum L.) Using Sequence-Specific Nucleases
Source: Front Plant Sci. 2016 Jul 21;7:1045. doi: 10.3389/fpls.2016.01045 (PMC4955380; doi:10.3389/fpls.2016.01045)
Supplement: Supplementary file 2 [file Data_Sheet_2.XLSX]

## Sheet: Primers
Name	Sequence	Purpose
	(5'-3')
NB_415	GTTTCACTTCACACATTATTACTG	Forward primer to detect circularized geminivirus replicons and conduct quantitative end-point PCR
NB_416	TGTTGAGAACTCTCGACGTCCTGC	Reverse primer to detect circularized geminivirus replicons and conduct quantitative end-point PCR
LSL_F	GCAGCTGGCACGACAGG	Forward primer to detect pLSL T-DNA
GUS_F	GGCAAAGTGTGGGTCAATAATC	Forward primer to detect GUSNptII and conduct quantitative end-point PCR
GUS_R	CCAGGAGGAAGCCATTGTTAT	Forward primer to detect GUSNptII and conduct quantitative end-point PCR
ALS_mutF2	GGTTGACATTGATGGTGAC	Forward primer to detect potato ALS1 gene and conduct quantitative end-point PCR
ALS_mutR2	GCCTAGAACTAGTTATGTAG	Reverse primer to detect potato ALS1 gene and conduct quantitative end-point PCR
ALS_R	CCATTCGGTTATTGCATC	Reverse primer to conduct ALS1 restriction digestion assay
ALS_5prime_F	CCTCCTTTCACTTCTCACCTTTA	Forward primer for 5' junction PCR to detect ALS1 modification and conduct quantitative end-point PCR
ALS_5prime_R	GACAGGTCGGTCTTGACAAA	Reverse primer for 5' junction PCR to detect ALS1 modification and conduct quantitative end-point PCR
ALS_3prime_F	CTGGCTGCTATTGGGCGAAG	Forward primer for 3' junction PCR to detect ALS1 modification and conduct quantitative end-point PCR
ALS_3prime_R	ACTCCTGCATTTCCACCATTA	Reverse primer for 3' junction PCR to detect ALS1 modification and conduct quantitative end-point PCR

## Sheet: Constructs
Name	Description
pLSL	Geminivirus T-DNA backbone
p35S	Conventional 35S T-DNA backbone
Rep	Conventional 35S T-DNA driving Rep/RepA
pGUPTII	Conventional 35S T-DNA driving GUPTII reporter
pGUSNptII	Conventional 35S T-DNA driving GUSNptII reporter
p35S-GUS	Conventional 35S T-DNA driving GUS reporter
pLSL-GUS	Geminivirus T-DNA backbone driving GUS
pSSA	Conventional 35S T-DNA driving SSA reporter
pSSA-S642T	Conventional 35S T-DNA driving SSA-S642T reporter
TALEN	Conventional 35S T-DNA driving TALENs targeting ALS1 S642T mutation
TALEN(-)	Conventional 35S T-DNA driving TALENs targeting ALS1 W563L mutation
CRISPR	Conventional 35S T-DNA driving CRISPR/Cas targeting ALS1 S642T mutation
CRISPR(-)	Conventional 35S T-DNA driving CRISPR/Cas targeting ALS1 W563L mutation
p35S-ZFN/RT	Conventional 35S T-DNA driving Zif268 and carries the GUPTII repair template
pLSL-ZFN/RT	Geminivirus 35S T-DNA driving Zif268 and carries the GUPTII repair template
pLSLm	Geminivirus T-DNA backbone modified to only carry the ALS1 repair template with NptII
35S-TALEN/RT1	Conventional T-DNA backbone driving TALENs targeting ALS1 S642T mutation and carry the ALS1 repair template without NptII
LSL-TALEN/RT1	Geminivirus T-DNA backbone driving TALENs targeting ALS1 S642T mutation and carry the ALS1 repair template without NptII
35S-TALEN/RT2	Conventional T-DNA backbone driving TALENs targeting ALS1 S642T mutation and carry the ALS1 repair template with NptII
LSL-TALEN/RT2	Geminivirus T-DNA backbone driving TALENs targeting ALS1 S642T mutation and carry the ALS1 repair template with NptII
ALS1 transgene	Endogenous ALS1 promoter driving ALSm coding sequence

## Sheet: Genotypes
Name	Description
Desiree	Wild-type tetraploid potato genotype
X914-10	Wild-type diploid potato genotype
D52	Transgenic X914-10 transformed with Rep
RR10	Transgenic X914-10 transformed with p35S-TALEN/RT2
R31	Transgenic X914-10 transformed with ALS1 transgene
O69	Resistant D52 transformed with pLSLm+CRISPR
O74
O76
P8	Resistant D52 transformed with pLSLm+TALEN
P29
P31
Q33	Resistant D52 transformed with pLSL-TALEN/RT2
Q71
Q94
DD5	Regenerated O74 resistant to Kan100
DD9
DD11
EE30	Regenerated P31 resistant to Kan100
EE35
EE39
FF7	Regenerated Q94 resistant to Kan100
FF11
FF26
